# Supplementary material for: Dissecting the tRNA Fragment tRF3E–Nucleolin Interaction: Implications in Breast Cancer
Source: Biomolecules. 2025 Jul 21;15(7):1054. doi: 10.3390/biom15071054 (PMC12293987; doi:10.3390/biom15071054)
Supplement: Supplementary file 1 [file biomolecules-15-01054-s001.zip]

Archive with 1 entries (1 files):
- biomolecules-3721356-supplementary.pdf
